# Supplementary material for: miR-146a-5p, miR-223-3p and miR-142-3p as Potential Predictors of Major Adverse Cardiac Events in Young Patients with Acute ST Elevation Myocardial Infarction—Added Value over Left Ventricular Myocardial Work Indices
Source: Diagnostics (Basel). 2022 Aug 12;12(8):1946. doi: 10.3390/diagnostics12081946 (PMC9406722; doi:10.3390/diagnostics12081946)
Supplement: Supplementary file 1 [file diagnostics-12-01946-s001.zip]

Archive with 1 entries (1 files):
- diagnostics-1836350-supplementary.pdf
